# Supplementary material for: Research on the performance degradation and failure mechanism of exhaust Systems for explosion proof diesel engines in different mining applications
Source: PLoS One. 2026 Feb 5;21(2):e0329903. doi: 10.1371/journal.pone.0329903 (PMC12875450; doi:10.1371/journal.pone.0329903)
Supplement: S1 Data — (XLSX) [file pone.0329903.s001.xlsx]

## Sheet: Figure 4
Operation point	Intake air volume
	The dry	The wet	The combined
1	420	429.47	414
2	414.56	414.56	408
3	386.82	390.61	381.67
4	306.86	311.43	302.89
5	271	281.57	268
6	230.6	254	236
7	193	199	187.21
8	86.52	89.03	86.7

## Sheet: Figure 5
Operation point	Intake pressure manifold
	kPa
	The dry	The wet	The combined
1	-3.44	-3.35	-3.34
2	-3.38	-3.27	-3.26
3	-2.94	-2.93	-2.87
4	-1.9	-1.79	-1.87
5	-1.54	-1.51	-1.51
6	-1.28	-1.14	-1.32
7	-0.85	-0.8	-0.84
8	-0.3	-0.1	-0.43

## Sheet: Figure 6
Operation point	Cooling water temperature
	℃
	The dry	The wet	The combined
1	73.1	70.7	75.39
2	64.61	62.07	66.52
3	52.57	56.22	61.38
4	57.34	58.18	56.4
5	80.68	77.36	68.87
6	60.84	63.13	62.93
7	59.19	68.14	58.04
8	60.75	58.61	58.34

## Sheet: Figure 8
Operation point	Boost exhaust temperature
	℃
	The dry	The wet	The combined
1	412.72	415.79	423.25
2	375.75	382.2	394.98
3	327.11	335.68	328.67
4	204.35	212.06	214.7
5	475.23	471.88	478.36
6	428.4	432.22	431.15
7	327.67	414.1	349.95
8	227.43	135.09	241

## Sheet: Figure 9
Operation point	Boost temperature
	℃
	The dry	The wet	The combined
1	149.8	148.29	148.54
2	140.98	138.72	140.15
3	122.73	118.9	114.76
4	74.98	71.61	72.28
5	130.25	123.2	126.28
6	98.31	95	100.33
7	71.25	82.34	74.54
8	86.55	50.32	62.19

## Sheet: Figure 10
Operation point	Boost pressure
	kPa
	The dry	The wet	The combined
1	147.09	149.1	145.8
2	137.62	140.75	135.64
3	113.89	116	111.21
4	48.71	49.5	48.58
5	111.57	108.03	107.5
6	87.77	84.96	78.46
7	45.04	50.16	46.39
8	4.69	5.03	4.93

## Sheet: Figure 11
Operation point	Fuel consumption
	kg/h
	The dry	The wet	The combined
1	15.65	16.19	17.78
2	12.89	14.55	14.53
3	10.45	10.23	11.15
4	5.82	4.89	5.36
5	13.21	14.45	12.17
6	12.8	10.94	10.57
7	8.9	7.02	7.36
8	1.9	2.13	1.78

## Sheet: Figure 12
Operation point	Air-fuel ratio (%)
	The dry	1 SD of Air-fuel ratio (%)	The wet	1 SD of C	The combined	1 SD of Book1_F	5% of E
		1*sum.sd;		1*sum.sd;		1*sum.sd;	F*(5)/100
1	24.7059	15.8631	26.3802	13.8772	23	14.142	1.15
2	31.8892	15.8631	29.4014	13.8772	28.5315	14.142	1.42657
3	36.2531	15.8631	38.2951	13.8772	35.0156	14.142	1.75078
4	56.8259	15.8631	62.286	13.8772	57.6933	14.142	2.88467
5	20.0741	15.8631	19.913	13.8772	22.3893	14.142	1.11947
6	17.7385	15.8631	23.0909	13.8772	21.8518	14.142	1.09259
7	22.7059	15.8631	29.2647	13.8772	25.2305	14.142	1.26152
8	57.68	15.8631	44.515	13.8772	52.22	14.142	2.611

## Sheet: Figure 13a
Rotational speed	Power
r/min	kw
	The dry	The wet	The combined
2200	59.03	58.12	58.23
2100	60.78	60.66	60.07
2000	61.67	62.99	60.66
1900	62.02	62.76	61.56
1800	61.89	62.65	61.48
1700	59.98	60.34	59.15
1600	57.96	58.65	57.27
1500	54.73	53.97	53.89
1400	50.8	51.45	50.78

## Sheet: Figure 13b
Rotational speed	Torque
r/min	N·M
	The dry	The wet	The combined
2200	256	253	254
2100	276	278	270
2000	294	299	288
1900	310	313	305
1800	330	331	324
1700	336	337	332
1600	346	347	341
1500	350	345	342
1400	357	354	347
			--
			--

[truncated: 1 more sheets: Figure 14]
